# Supplementary material for: FluCell-SELEX Aptamers as Specific Binding Molecules for Diagnostics of the Health Relevant Gut Bacterium Akkermansia muciniphila
Source: Int J Mol Sci. 2021 Sep 27;22(19):10425. doi: 10.3390/ijms221910425 (PMC8509069; doi:10.3390/ijms221910425)
Supplement: Supplementary file 1 [file ijms-22-10425-s001.zip]

Archive with 1 entries (1 files):
- ijms-1380442-supplementary.pdf
